# Supplementary material for: A New Species of Macellicephaloides Uschakov, 1955 (Annelida, Polynoidae) from Cold Seeps in the South China Sea: Insights into the Taxonomy and Phylogeny of Macellicephaloides and Related Genera
Source: Curr Issues Mol Biol. 2025 Oct 29;47(11):897. doi: 10.3390/cimb47110897 (PMC12651276; doi:10.3390/cimb47110897)
Supplement: Supplementary file 1 [file cimb-47-00897-s001.zip]

Archive with 1 entries (1 files):
- cimb-3854503-supplementary Table S1.xlsx
