# Supplementary material for: A New Species of Macellicephaloides Uschakov, 1955 (Annelida, Polynoidae) from Cold Seeps in the South China Sea: Insights into the Taxonomy and Phylogeny of Macellicephaloides and Related Genera
Source: Curr Issues Mol Biol. 2025 Oct 29;47(11):897. doi: 10.3390/cimb47110897 (PMC12651276; doi:10.3390/cimb47110897)
Supplement: Supplementary file 1 [file cimb-47-00897-s001.zip › cimb-3854503-supplementary Table S1.xlsx]

## Sheet: MatrixOutput
	Macellicephala_sp_1_AH_2024	Macellicephala_sp_2_AH_2024	Macellicephala_sp_3_AH_2024	Macellicephala_sp_4_AH_2024	Macellicephaloides_lingshuiensis	Macellicephalinae_sp	Macellicephaloides_alvini	Gesiella_jameensis
Macellicephala_sp_1_AH_2024
Macellicephala_sp_2_AH_2024	0.0585435
Macellicephala_sp_3_AH_2024	0.0482021	0.0564666
Macellicephala_sp_4_AH_2024	0.118519	0.120729	0.131852
Macellicephaloides_lingshuiensis	0.196967	0.189815	0.196967	0.226095
Macellicephalinae_sp	0.170626	0.175288	0.172954	0.172954	0.187443
Macellicephaloides_alvini	0.0502618	0.0627101	0.0420482	0.134092	0.199362	0.189405
Gesiella_jameensis	0.163673	0.159065	0.168303	0.187039	0.204169	0.103184	0.172954
